# Supplementary material for: Recovering from COVID-19 (ReCOV): Feasibility of an Allied-Health-Led Multidisciplinary Outpatient Rehabilitation Service for People with Long COVID
Source: Int J Environ Res Public Health. 2024 Jul 22;21(7):958. doi: 10.3390/ijerph21070958 (PMC11277266; doi:10.3390/ijerph21070958)
Supplement: Supplementary file 1 [file ijerph-21-00958-s001.zip]

Archive with 1 entries (1 files):
- ijerph-3089559-supplementary.pdf
